# Supplementary material for: Map2k5-Deficient Mice Manifest Phenotypes and Pathological Changes of Dopamine Deficiency in the Central Nervous System
Source: Front Aging Neurosci. 2021 Jun 8;13:651638. doi: 10.3389/fnagi.2021.651638 (PMC8217467; doi:10.3389/fnagi.2021.651638)
Supplement: Supplementary file 1 [file Data_Sheet_1.ZIP]

Archive with 11 entries (9 files):
- S1/
- S1/测序源文件1(30#,39#).zip
- S2/
- S2/S1-1.zip
- S2/S1-2.zip
- S2/S1-3.zip
- S2/S3-1.zip
- S2/S3-2.zip
- S2/S3-3.zip
- S2/T036804_Map2k5_off-target report.pdf
- supplementary material S3.pdf
